# Supplementary material for: Redefining Hypo- and Hyper-Responding Phenotypes of CFTR Mutants for Understanding and Therapy
Source: Int J Mol Sci. 2022 Dec 2;23(23):15170. doi: 10.3390/ijms232315170 (PMC9735543; doi:10.3390/ijms232315170)
Supplement: Supplementary file 1 [file ijms-23-15170-s001.zip]

Archive with 1 entries (1 files):
- ijms-1938702-supplementary.pdf
